# Supplementary material for: Digital Health Interventions in Emergency Obstetric and Newborn Care Services in Low- and Middle-Income Countries: Scoping Review
Source: J Med Internet Res. 2025 Oct 28;27:e75738. doi: 10.2196/75738 (PMC12560964; doi:10.2196/75738)
Supplement: Multimedia Appendix 2 [file jmir-v27-e75738-s002.xlsx]

## Sheet: MMAT checklist
				SCREENING QUESTIONS		1. QUALITATIVE STUDIES					2. RANDOMIZED CONTROLLED TRIALS					3. NON-RANDOMIZED STUDIES					4. QUANTITATIVE DESCRIPTIVE STUDIES					5. MIXED METHODS STUDIES					COMMENTS
RefID	First author	Year	Citation	S1. Are there clear research questions?	S2. Do the collected data allow to address the research questions?	1.1. Is the qualitative approach appropriate to answer the research question?	1.2. Are the qualitative data collection methods adequate to address the research question?	1.3. Are the findings adequately derived from the data?	1.4. Is the interpretation of results sufficiently substantiated by data?	1.5. Is there coherence between qualitative data sources, collection, analysis and interpretation?	2.1. Is randomization appropriately performed?	2.2. Are the groups comparable at baseline?	2.3. Are there complete outcome data?	2.4. Are outcome assessors blinded to the intervention provided?	2.5 Did the participants adhere to the assigned intervention?	3.1. Are the participants representative of the target population?	3.2. Are measurements appropriate regarding both the outcome and intervention (or exposure)?	3.3. Are there complete outcome data?	3.4. Are the confounders accounted for in the design and analysis?	3.5. During the study period, is the intervention administered (or exposure occurred) as intended?	4.1. Is the sampling strategy relevant to address the research question?	4.2. Is the sample representative of the target population?	4.3. Are the measurements appropriate?	4.4. Is the risk of nonresponse bias low?	4.5. Is the statistical analysis appropriate to answer the research question?	5.1. Is there an adequate rationale for using a mixed methods design to address the research question?	5.2. Are the different components of the study effectively integrated to answer the research question?	5.3. Are the outputs of the integration of qualitative and quantitative components adequately interpreted?	5.4. Are divergences and inconsistencies between quantitative and qualitative results adequately addressed?	5.5. Do the different components of the study adhere to the quality criteria of each tradition of the methods involved?
1	Okonofua et al.	2023	Okonofua F, Ntoimo L, Johnson E, et al. Texting for life: a mobile phone application to connect pregnant women with emergency transport and obstetric care in rural Nigeria. BMC Pregnancy Childbirth. 2023;23. doi:10.1186/s12884-023-05424-	Yes	Yes																Yes	Yes	Yes	Yes	Yes
2	Jabeen et al.	2024	Jabeen S, Rahman M, Siddique AB, et al. Introducing a digital emergency obstetric and newborn care register for indoor obstetric patient management: An implementation research in selected public health care facilities of Bangladesh. J Glob Health. 2024;14:04075. doi:10.7189/jogh.14.04075	Yes	Yes																No	Yes	Yes	Yes	Yes
3	Gass et al.	2017	Gass JJ, Semrau K, Sana F, Mankar A, Singh V, Fisher-Bowman J. Evaluation of a call center to assess post-discharge maternal and early neonatal outcomes of facility-based childbirth in Uttar Pradesh, India. PLoS One. 2018;13(11):e0207987. doi:10.1371/journal.pone.0207987	Yes	Yes																Yes	Yes	No	Yes	Yes
4	Ngabo et al	2012	Ngabo F, Nguimfack J, Nwaigwe F, et al. Designing and Implementing an Innovative SMS-based alert system (RapidSMS-MCH) to monitor pregnancy and reduce maternal and child deaths in Rwanda. Pan Afr Med J. 2012;13. https://pubmed.ncbi.nlm.nih.gov/23330022/	Yes	Yes																Can't tell	Yes	Can't tell	Yes	Can't tell
5	Amoakoh et al.	2019	Amoakoh H, Klipstein-Grobusch K, Agyepong I, et al. The effect of an mHealth clinical decision-making support system on neonatal mortality in a low resource setting: A cluster-randomized controlled trial. EClinicalMedicine. 2019;12:31-42. doi:10.1016/j.eclinm.2019.05.010	Yes	Yes						Yes	Yes	Yes	No	Yes
6	Von Dadelszen et al.	2020	von Dadelszen P, Bhutta Z, Sharma S, et al. The Community-Level Interventions for Pre-eclampsia (CLIP) cluster randomised trials in Mozambique, Pakistan, and India: an individual participant-level meta-analysis. Lancet. 2020;396:553‐563. doi:10.1016/S0140-6736(20)31128-4	Yes	Yes						Yes	No	Yes	No	Yes
7	Chiweza et al.	2022	Chiweza C, Iwuh I, Hasan A, Malata A, Belfort M, Wilkinson J. Can artificial intelligence‐augmented fetal monitoring prevent intrapartum stillbirth and neonatal death in a low‐income setting: An observational study? BJOG Int J Obstet Gynaecol. 2024;131(1):109-111. doi:10.1111/1471-0528.17321	Yes	Yes																Can't tell	Can't tell	Yes	Yes	No
8	Escobar et al	2022	Escobar M, Echavarria M, Vasquez H, et al. Experience of a telehealth and education program with maternal and perinatal outcomes in a low-resource region in Colombia. BMC pregnancy and childbirth. 2022;22:604. doi:10.1186/s12884-022-04935-1	Yes	Yes																Can't tell	Yes	Yes	Yes	Yes
9	Oduro-mensah et al.	2021	Oduro-Mensah E, Agyepong I, Frimpong E, Zweekhorst M, Vanotoo L. Implementation of a referral and expert advice call Center for Maternal and Newborn Care in the resource constrained health system context of the Greater Accra region of Ghana. BMC Pregnancy Childbirth. 2021;21:56. doi:10.1186/s12884-020-03534-2	Yes	Yes																Yes	Can't tell	Can't tell	Yes	Yes
10	Ononge et al.	2023	Ononge S, Magunda A, Balaba D, et al. Strengthening Kampala’s Urban Referral System for Maternal and Newborn Care Through Establishment of an Emergency Call and Dispatch Center. Glob Health Sci Pract. 2023;11(3). doi:10.9745/GHSP-D-22-00332	Yes	Yes	Yes	Yes	Yes	Yes	Yes											Yes	Yes	Yes	Yes	Yes	Yes	Yes	Yes	Yes	Yes
11	Lee et al.	2023	Lee H, Dahn B, Sieka J, et al. The use of a mobile obstetric emergency system to improve obstetric referrals in Bong County, Liberia: A pre-post study. Int J Gynecol Obstet. 2024;165:229-236. doi:10.1002/ijgo.15175	Yes	Yes																No	No	Yes	No	Yes
12	Tuti et al.	2019	Tuti T, Winters N, Edgcombe H, et al. Evaluation of Adaptive Feedback in a Smartphone-Based Game on Health Care Providers’ Learning Gain: Randomized Controlled Trial. J Med Internet Res. 2020;22(7):e17100. doi:10.2196/17100	Yes	Yes						Yes	Yes	No	Yes	No
13	Bolan et al.	2018	Bolan N, Sthreshley L, Ngoy B, et al. mLearning in the Democratic Republic of the Congo: a Mixed-Methods Feasibility and Pilot Cluster Randomized Trial Using the Safe Delivery App. Glob Health Sci Pract. 2018;6(4):693‐710. doi:10.9745/GHSP-D-18-00275	Yes	Yes	Yes	Yes	Yes	Yes	Yes	Yes	Yes	Yes	No	Yes											Yes	Yes	Yes	Yes	Yes
14	Klokkenga et al.	2019	Klokkenga C, Enemark U, Adanu R, Lund S, Sorensen B, Attermann J. The effect of smartphone training of Ghanaian midwives by the Safe Delivery application on the incidence of postpartum hemorrhage: a cluster randomised controlled trial. Cogent Med. 2019;6:1632016. doi:10.1080/2331205X.2019.1632016	Yes	Yes						Yes	Yes	Yes	No	Yes
15	Lund et al.	2016	Lund S, Boas I, Bedesa T, Fekede W, Nielsen H, Sorensen B. Association between the safe delivery app and quality of care and perinatal survival in Ethiopia: a randomized clinical trial. JAMA Pediatr. 2016;170(8):765‐771. doi:10.1001/jamapediatrics.2016.0687	Yes	Yes						Yes	Yes	Yes	No	Yes
16	Thomsen et al.	2019	Thomsen C, Barrie A, Boas I, et al. Health workers’ experiences with the Safe Delivery App in West Wollega Zone, Ethiopia: a qualitative study. Reprod Health. 2019;16:50. doi:10.1186/s12978-019-0725-6	Yes	Yes	Yes	Yes	Yes	Yes	Yes
17	Christiansen et al.	2023	Christiansen A, Sorensen B, Boas I, et al. The impact of the Safe Delivery Application on knowledge and skills managing postpartum haemorrhage in a low resource setting: a cluster randomized controlled trial in West Wollega region, Ethiopia. Reprod Health. 2023;20(1):91. doi:10.1186/s12978-023-01635-7	Yes	Yes						Yes	Yes	Yes	No	Yes
18	Nishimwe et al.	2021	Nishimwe A, Ibisomi L, Nyssen M, Conco D. The effect of an mLearning application on nurses’ and midwives’ knowledge and skills for the management of postpartum hemorrhage and neonatal resuscitation: pre-post intervention study. Hum Resour Health. 2021;19:14. doi:10.1186/s12960-021-00559-2	Yes	Yes																No	Yes	Yes	Yes	Yes
19	Nishimwe et al.	2022	Nishimwe A, Conco D, Nyssen M, Ibisomi L. A mixed-method study exploring experiences, perceptions, and acceptability of using a safe delivery mHealth application in two district hospitals in Rwanda. BMC Nurs. 2022;21:176. doi:10.1186/s12912-022-00951-w	Yes	Yes	Yes	Yes	Yes	Yes	Yes											No	Yes	Yes	Yes	Yes	Yes	Yes	Yes	Yes	Yes
20	Nishimwe et al.	2023	Nishimwe A, Ibisomi L, Nyssen M, Conco D. The effect of a decision-support mHealth application on maternal and neonatal outcomes in two district hospitals in Rwanda: pre - post intervention study. BMC Pregnancy Childbirth. 2022;22:52. doi:10.1186/s12884-022-04393-9	Yes	Yes																No	Yes	Yes	Yes	Yes
21	Yigzaw et al.	2019	Yigzaw M, Tebekaw Y, Kim Y, Kols A, Ayalew F, Eyassu G. Comparing the effectiveness of a blended learning approach with a conventional learning approach for basic emergency obstetric and newborn care training in Ethiopia. Midwifery. 2019;78:42-49. doi:10.1016/j.midw.2019.07.014	Yes	Yes											No	Yes	Yes	Yes	Yes
22	Walker et al.	2012	Walker DM, Cohen SR, Estrada F, et al. PRONTO training for obstetric and neonatal emergencies in Mexico. Int J Gynaecol Obstet Off Organ Int Fed Gynaecol Obstet. 2012;116(2):128-133. doi:10.1016/j.ijgo.2011.09.021	Yes	Yes																No	No	Yes	Yes	Yes
23	Walker et al.	2015	Walker D, Holme F, Zelek S, et al. A process evaluation of PRONTO simulation training for obstetric and neonatal emergency response teams in Guatemala. BMC Med Educ. 2015;15:117. doi:10.1186/s12909-015-0401-7	Yes	Yes																No	No	Yes	Yes	Yes
24	Morgan et al.	2018	Morgan M, Dyer J, Abril A, et al. Barriers and facilitators to the provision of optimal obstetric and neonatal emergency care and to the implementation of simulation-enhanced mentorship in primary care facilities in Bihar, India: a qualitative study. BMC Pregnancy Childbirth. 2018;18:420. doi:10.1186/s12884-018-2059-8	Yes	Yes	Yes	Yes	Yes	Yes	Yes
25	Creanga et al.	2020	Creanga A, Jiwani S, Das A, et al. Using a mobile nurse mentoring and training program to address a health workforce capacity crisis in Bihar, India: Impact on essential intrapartum and newborn care practices. J Glob Health. 2020;10(2):021009. doi:0.7189/jogh.10.021009	Yes	Yes																Can't tell	Yes	Yes	Yes	Yes
26	Ghosh et al.	2020	Ghosh R, Spindler H, Dyer J, et al. Simulation and team training embedded nurse mentoring programme and improvement in intrapartum and newborn care in a low-resource setting in Bihar, India. J Glob Health. 2020;10(2):021010. doi:10.7189/jogh.10.021010	Yes	Yes																Can't tell	Yes	Yes	No	Yes
27	Miller et al.	2023	Miller L, Wanduru P, Wangia J, et al. Simulation and team training to improve preterm birth knowledge, evidence-based practices, and communication skills in midwives in Kenya and Uganda: Findings from a pre- and post-intervention analysis. PLOS Glob Public Health. 2023;3(6):e0001695. doi:10.1371/journal.pgph.0001695	Yes	Yes																Yes	Yes	Yes	Yes	Yes
28	Umoren et al.	2021	Umoren R, Bucher S, Hippe DS, et al. eHBB: a randomised controlled trial of virtual reality or video for neonatal resuscitation refresher training in healthcare workers in resource-scarce settings. BMJ Open. 2021;11(8):e048506. doi:10.1136/bmjopen-2020-048506	Yes	Yes						Yes	Yes	Yes	Can't tell	Yes
29	Ndwiga et al.	2023	Ndwiga C, Abuya T, Okondo C, Akinyi S, Wickramanayake A, Warren C. Effect of mentorship and a mHealth application in updating provider skills and knowledge in maternal and newborn care in two informal settlements of Nairobi. BMC Womens Health. 2023;23:580. doi:10.1186/s12905-023-02740-2	Yes	Yes	Yes	Yes	Yes	Yes	Yes											Can't tell	Yes	Yes	Yes	Yes	Yes	Yes	Yes	Yes	Yes
30	Nyamtema et al.	2022	Nyamtema A, Scott H, LeBlanc J, et al. Improving access to emergency obstetric care in underserved rural Tanzania: a prospective cohort study. BMC Pregnancy Childbirth. 2022;22:649. doi:10.1186/s12884-022-04951-1	Yes	Yes											Yes	Yes	Yes	Can't tell	No
31	Mbaruku et al.	2018	Mbaruku G, Therrien M, Tillya R, et al. Implementation project of the non-pneumatic anti-shock garment and m-communication to enhance maternal health care in rural Tanzania. Reprod Health. 2018;15:177. doi:10.1186/s12978-018-0613-5	Yes	Yes	Yes	No	No	No	Yes											Can't tell	Yes	Yes	Yes	Yes	Yes	No	No	Can't tell	No
32	Akhter et al.	2016	Akhter S, Anwar I, Akter R, et al. Barriers to Timely and Safe Blood Transfusion for PPH Patients: Evidence from a Qualitative Study in Dhaka, Bangladesh. PLoS One. 2016;11(12):e0167399. doi:10.1371/journal.pone.0167399	Yes	Yes	Yes	Yes	Yes	Yes	Yes
33	Rahman et al.	2017	Rahman A, Akhter S, Nisha M, et al. Can mHealth improve access to safe blood for transfusion during obstetric emergency? Int J Womens Health. 2017;9:235-243. doi:10.2147/IJWH.S120157	Yes	Yes																Can't tell	Yes	Yes	Yes	Yes
